# Supplementary material for: Mutational profiles of spontaneous and radiation-related mammary carcinomas in a rat model of Brca1 haploinsufficiency
Source: Sci Rep. 2026 Feb 24;16:10291. doi: 10.1038/s41598-026-41240-9 (PMC13031488; doi:10.1038/s41598-026-41240-9)
Supplement: Supplementary file 1 — Supplementary Material 1 [file 41598_2026_41240_MOESM1_ESM.xlsx]

## Sheet: Table S1
Supplementary Table S1. Mammary carcinomas of rats used for whole-exome sequencing
Group	Case No.	Tumor ID	Dose (Gy)	Age at irradation (weeks)	Age at detection (weeks)	Age at autopsy (weeks)	Tumor weight (mg)	Estrogen receptor+ cells (%)	Progesterone receptor+ cells (%)	Erbb2 (score)	Ki-67+ cells (%)
Non-irradiated WT	1	F0528MT1	0	Not applicable	34	38	21936	26.454	34.2346	0	20.9133
	2	F0654MT1	0	Not applicable	43	53	105	77.6936	59.1905	0	18.5224
	3	F0716MT2	0	Not applicable	41	62	317	3.33333	1.96138	2	2.73782
	4	F0769MT1	0	Not applicable	60	67	10457	8.51064	44.7251	0	19.6074
	5	F0793MT1	0	Not applicable	61	74	14475	51.4355	62.9309	0	30.1522
	6	F0816MT1	0	Not applicable	43	78	1165	1.30405	28.9345	0	26.0055
	7	F0880MT3	0	Not applicable	74	87	1406	23.2151	16.2918	0	3.9477
	8	F0956MT3	0	Not applicable	73	103	2868	38.1156	12.5743	2	20.4195
	9	F0988MT3	0	Not applicable	90	102	716	43.6384	20.7207	2	38.3943
Non-irradiated Brca1L63X/+	10	F0604MT1	0	Not applicable	33	46	5693	32.4827	51.8006	2	21.9519
	11	F0751MT1	0	Not applicable	42	65	5215	0.569925	2.2603	0	25.5467
	12	F0756MT1	0	Not applicable	52	70	5874	16.658	24.1854	0	10.89
	13	F0789MT1	0	Not applicable	56	67	1496	1.60056	60.4141	2	25.5858
	14	F0915MT1	0	Not applicable	80	95	3815	0.37155	0	2	0.0844119
	15	F0962MT1	0	Not applicable	91	104	4691	7.65306	3.06335	3	56.4549
	16	F0991MT3	0	Not applicable	103	110	55955	8.06452	42.2488	2	19.8732
	17	F1021MT2	0	Not applicable	108	116	2731	22.3965	65.5025	2	15.1487
	18	F1022MT3	0	Not applicable	108	119	2617	38.5562	0	3	24.4893
Irradiated WT	19	F1000MT1	2	3	21	36	2103	12.6287	43.1913	2	39.4847
	20	F1038MT2	2	3	38	52	16528	4.27155	44	2	36.8621
	21	F1119MT3	2	3	59	102	1591	4.83242	57.3162	3	24.0468
	22	K1165MT1	2	3	64	68	1462	9.56001	0.00678104	2	15.5816
	23	K1667MT1	2	3	21	63	89972	2.92864	21.1456	2	2.85906
	24	K1692MT5	2	3	31	73	30308	15.0554	3.95242	2	5.72924
	25	K1753MT1	2	3	51	86	104100	17.2547	1.28649	3	16.7191
	26	K1784MT2	2	3	88	90	250	0.275398	0.923233	3	7.27505
	27	K1797MT4	2	3	86	90	12000	0	0.00813339	2	4.51624
Irradiated Brca1L63X/+	28	F1035MT2	2	3	47	50	11704	0.527831	36.5862	2	40.5336
	29	F1036MT2	2	3	42	46	899	13.5538	49.3667	2	35.9448
	30	F1057MT2	2	3	57	65	2706	8.29897	7.87263	2	35.3146
	31	F1063MT2	2	3	59	68	5449	21.9423	53.0937	2	2.5978
	32	F1077MT7	2	3	63	76	890	13.8921	37.3284	2	16.5141
	33	F1088MT1	2	3	66	75	2312	16.8823	53.2436	2	32.6004
	34	F1101MT3	2	3	88	90	2966	0.983204	12	2	23.6026
	35	F1109MT9	2	3	91	96	1668	4.18251	0	3	20.7328
	36	F1110MT3	2	3	80	88	1058	3.5474	26.3474	3	26.0459
	37	F1114MT1	2	3	81	92	8301	15.5654	44.8487	2	52.0537
	38	F1125MT2	2	3	90	97	7705	3.90679	32.2493	1	18.1698

## Sheet: Table S2
Supplementary Table S2. Number of SNVs of each type
Group	Case no.	Tumor ID	C>A	C>G	C>T at CpG	C>T other	T>A	T>C	T>G
Non-irradiated	1	F0528MT1	21	11	17	18	29	22	16
WT	2	F0654MT1	31	11	5	24	21	23	17
	3	F0716MT2	27	24	11	26	266	26	21
	4	F0769MT1	20	12	10	22	201	24	16
	5	F0793MT1	31	8	4	35	24	13	19
	6	F0816MT1	31	11	17	33	249	32	13
	7	F0880MT3	25	9	13	37	193	34	24
	8	F0956MT3	43	17	11	34	26	31	14
	9	F0988MT3	53	11	10	37	23	18	19
Non-irradiated	10	F0604MT1	34	13	5	29	26	27	21
Brca1L63X/+	11	F0751MT1	19	17	9	22	31	22	22
	12	F0756MT1	20	14	15	47	223	32	19
	13	F0789MT1	33	6	11	24	30	33	22
	14	F0915MT1	34	17	17	31	169	38	24
	15	F0962MT1	24	13	12	34	39	16	21
	16	F0991MT3	30	16	13	30	31	19	12
	17	F1021MT2	22	17	9	25	273	31	30
	18	F1022MT3	35	14	15	40	263	17	25
Irradiated	19	F1000MT1	34	7	8	31	30	15	11
WT	20	F1038MT2	49	24	20	52	42	36	44
	21	F1119MT3	34	17	16	30	47	27	24
	22	K1165MT1	23	9	11	29	37	16	24
	23	K1667MT1	27	8	6	31	49	27	11
	24	K1692MT5	20	12	7	33	41	25	16
	25	K1753MT1	37	12	17	21	45	21	17
	26	K1784MT2	34	11	13	41	45	21	17
	27	K1797MT4	22	13	19	29	38	29	11
Irradiated	28	F1035MT2	22	13	14	30	35	34	24
Brca1L63X/+	29	F1036MT2	16	8	6	37	30	14	12
	30	F1057MT2	16	11	9	16	36	13	18
	31	F1063MT2	13	10	11	33	26	25	13
	32	F1077MT7	17	10	4	20	27	19	9
	33	F1088MT1	33	4	8	32	33	20	15
	34	F1101MT3	23	8	6	19	11	31	6
	35	F1109MT9	32	14	7	31	38	19	15
	36	F1110MT3	36	9	15	24	38	31	13
	37	F1114MT1	17	9	12	20	36	22	12
	38	F1125MT2	31	17	13	28	40	37	17

## Sheet: Table S3
Supplementary Table S3. Count of multibase substitutions identified in mammary carcinomas
Group	Case no.	Tumor ID	Number of bases								Total
			3	4	5	6	7	8	9	10+
Non-irradiated	1	F0528MT1	0	0	0	0	0	0	0	0	0
WT	2	F0654MT1	0	0	0	0	0	0	0	0	0
	3	F0716MT2	0	0	0	0	0	0	0	0	0
	4	F0769MT1	0	0	0	0	0	0	0	0	0
	5	F0793MT1	1	0	0	0	0	0	0	0	1
	6	F0816MT1	0	0	0	0	0	0	0	0	0
	7	F0880MT3	0	0	0	0	0	0	0	0	0
	8	F0956MT3	0	0	0	0	0	0	0	0	0
	9	F0988MT3	1	0	0	0	0	0	0	0	1
Non-irradiated	10	F0604MT1	0	0	0	0	0	0	0	0	0
Brca1L63X/+	11	F0751MT1	0	0	0	0	0	0	0	0	0
	12	F0756MT1	0	0	0	0	0	0	0	0	0
	13	F0789MT1	0	0	0	0	0	0	0	0	0
	14	F0915MT1	0	0	0	0	0	0	0	0	0
	15	F0962MT1	0	0	0	0	0	0	0	0	0
	16	F0991MT3	0	0	0	0	0	0	0	0	0
	17	F1021MT2	0	0	0	0	0	0	0	0	0
	18	F1022MT3	0	0	0	0	0	0	0	0	0
Irradiated	19	F1000MT1	0	0	0	0	0	0	0	0	0
WT	20	F1038MT2	0	0	0	0	0	0	0	0	0
	21	F1119MT3	0	0	0	0	0	0	0	0	0
	22	K1165MT1	0	0	0	0	0	0	0	0	0
	23	K1667MT1	0	0	0	0	0	0	0	0	0
	24	K1692MT5	0	0	0	0	0	0	0	0	0
	25	K1753MT1	0	0	0	0	0	0	0	0	0
	26	K1784MT2	0	0	0	0	0	0	0	0	0
	27	K1797MT4	0	0	0	0	0	0	0	0	0
Irradiated	28	F1035MT2	0	0	0	0	0	0	0	0	0
Brca1L63X/+	29	F1036MT2	0	0	0	0	0	0	0	0	0
	30	F1057MT2	0	0	0	0	0	0	0	0	0
	31	F1063MT2	1	0	0	0	0	0	0	0	1
	32	F1077MT7	0	0	0	0	0	0	0	0	0
	33	F1088MT1	0	0	0	0	0	0	0	0	0
	34	F1101MT3	0	0	0	0	0	0	0	0	0
	35	F1109MT9	0	0	0	0	0	0	0	0	0
	36	F1110MT3	0	0	0	0	0	0	0	0	0
	37	F1114MT1	0	0	0	0	0	0	0	0	0
	38	F1125MT2	0	0	0	0	0	0	0	0	0
multibase substitutions were detected in three carcinomas.

## Sheet: Table S4
Supplementary Table S4. Total length of CNVs and LOH in mamamry carcinomas
Group	Case No.	Tumor ID	Gain (Mb)	Loss_1copy (Mb)	Loss_2copy (Mb)	LOH (Mb)
Non-irradiated	1	F0528MT1	0.830391	0.186769	0	100.078
WT	2	F0654MT1	1.08666	0	0	107.904
	3	F0716MT2	0.69009	0	0	116.611
	4	F0769MT1	0.010408	1.70343	0	127.038
	5	F0793MT1	1.1783	0	0	221.213
	6	F0816MT1	0.049538	0.297149	0	98.72
	7	F0880MT3	0.594346	0.634999	0	108.799
	8	F0956MT3	2.49739	0.327662	0	109.618
	9	F0988MT3	2.02841	2.89095	0	296.077
Non-irradiated	10	F0604MT1	2.40648	0.045756	0	128.464
Brca1L63X/+	11	F0751MT1	0.038007	2.15839	0.53019	135.153
	12	F0756MT1	0.001095	0	0	139.439
	13	F0789MT1	1.41374	0.004597	0	192.29
	14	F0915MT1	12.0739	0.974895	0	80.1128
	15	F0962MT1	0.019034	20.0837	0	376.728
	16	F0991MT3	0.062412	0.006649	0	40.4987
	17	F1021MT2	0.618333	0	0	121.969
	18	F1022MT3	20.497	22.9985	0	280.394
Irradiated	19	F1000MT1	0	0.043658	0	158.996
WT	20	F1038MT2	0.288609	3.56128	0	97.9116
	21	F1119MT3	243.79	7.50873	0	254.106
	22	K1165MT1	0.191115	0.018706	0	141.551
	23	K1667MT1	0.496075	0.219283	0	128.208
	24	K1692MT5	0.008182	0.981095	0	64.2497
	25	K1753MT1	0.000308	0.022393	0	105.585
	26	K1784MT2	0.087699	152.926	0	181.418
	27	K1797MT4	48.7963	26.6392	0	479.411
Irradiated	28	F1035MT2	0.40244	0.454904	3.61985	118.418
Brca1L63X/+	29	F1036MT2	0.70657	0	0	192.534
	30	F1057MT2	0.076632	0.097895	0	105.838
	31	F1063MT2	0.562467	0.039103	0	198.507
	32	F1077MT7	0.274261	98.6199	0	295.166
	33	F1088MT1	0.178478	2.40412	0	47.3577
	34	F1101MT3	0.123159	0	0	79.5013
	35	F1109MT9	16.2974	1.73718	0	131.436
	36	F1110MT3	0.03396	15.4547	0	194.156
	37	F1114MT1	0.239631	0.59629	0	210.153
	38	F1125MT2	23.8987	53.4867	0	127.636

## Sheet: Table S5
Supplementary Table S5. Cancer-driver genes by SNVs, small InDels, and CNVs detected in mammary carcinomas from rats
Gene	Role in cancera	Mutation types		Count_Non-irradiated_WT	Count_Non-irradiated_Brca1L63X/+	Count_Irradiated_WT	Count_Irradiated_Brca1L63X/+	Non-irradiated_WT b									Non-irradiated_Brca1L63X/+ b									Irradiated_WT b									Irradiated_Brca1L63X/+ b
								Case_1	Case_2	Case_3	Case_4	Case_5	Case_6	Case_7	Case_8	Case_9	Case_10	Case_11	Case_12	Case_13	Case_14	Case_15	Case_16	Case_17	Case_18	Case_19	Case_20	Case_21	Case_22	Case_23	Case_24	Case_25	Case_26	Case_27	Case_28	Case_29	Case_30	Case_31	Case_32	Case_33	Case_34	Case_35	Case_36	Case_37	Case_38
								F0528MT1	F0654MT1	F0716MT2	F0769MT1	F0793MT1	F0816MT1	F0880MT3	F0956MT3	F0988MT3	F0604MT1	F0751MT1	F0756MT1	F0789MT1	F0915MT1	F0962MT1	F0991MT3	F1021MT2	F1022MT3	F1000MT1	F1038MT2	F1119MT3	K1165MT1	K1667MT1	K1692MT5	K1753MT1	K1784MT2	K1797MT4	F1035MT2	F1036MT2	F1057MT2	F1063MT2	F1077MT7	F1088MT1	F1101MT3	F1109MT9	F1110MT3	F1114MT1	F1125MT2
Hras	oncogene	chr1:214180643 (C>T)	missense_variant			2																					0.225				0.1622
Pten	TSG	chr1:251461660 (A>T)	stop_gained	1												1
Pten	TSG	chr1:251463663 (G>T)	missense_variant	1				0.2045
Pten	TSG	chr1:251463530 (G>C)	missense_variant		1													0.9778
Pik3r1	TSG	chr2:31748632 (CTCT>C)	conservative_inframe_deletion			1																												0.4783
Cdh10	TSG	chr2:69635995 (C>T)	stop_gained	1						0.1538
Nfe2l2	oncogene, TSG	chr3:62501116 (T>G)	missense_variant			1																						0.5316
Nfe2l2	oncogene, TSG	chr3:62501271 (C>G)	missense_variant	1						0.2821
Ctnnd1	0	chr3:72026478 (TC>T)	frameshift_variant			1																							0.1176
Pparg	TSG, fusion	chr4:147398976 (G>A)	missense_variant		1														0.175
Kras	oncogene	chr4:179512437 (C>A)	missense_variant		1																0.4231
Cdkn2c	TSG	chr5:129348143 (TC>T)	frameshift_variant	1							0.1333
Cdkn2c	TSG	chr5:129348168 (AG>A)	frameshift_variant	1							0.25
Prdm2	TSG	chr5:161796738 (TG>T)	frameshift_variant		1																	0.1818
Pax5	oncogene, TSG, fusion	chr5:60179370 (AC>A)	frameshift_variant			1																											0.1333
Ep300	TSG, fusion	chr7:122861054 (TG>T)	frameshift_variant	1								0.1
Ep300	TSG, fusion	chr7:122861056 (GA>G)	frameshift_variant		1																			0.1667
Smarca4	TSG	chr8:22704184 (G>A)	missense_variant	1									0.2059
Smarca4	TSG	chr8:22712875 (TC>T)	frameshift_variant		1																	0.12
Arhgef12	TSG, fusion	chr8:47339339 (A>T)	missense_variant&splice_region_variant			1																										0.25
Bcl9l	oncogene, TSG	chr8:48833588 (TC>T)	frameshift_variant	1							0.1538
Atm	TSG	chr8:58080304 (C>A)	missense_variant		1																0.3469
Mlh1	TSG	chr8:119498578 (T>G)	missense_variant	1											0.1667
Crebbp	oncogene, TSG, fusion	chr10:11669452 (G>GT)	frameshift_variant		1													0.4865
Ebf1	TSG, fusion	chr10:23664393 (C>A)	missense_variant	1												0.25
Nf1	TSG, fusion	chr10:66755508 (G>A)	splice_donor_variant&intron_variant				1																																						0.2609
Phox2b	TSG	chr14:42716697 (A>C)	missense_variant				1																												0.1818
Alk	oncogene, fusion	CNV	Gain	1										Gain
Tcf7l2	oncogene, fusion	CNV	Gain	1											Gain
Srsf3	oncogene, fusion	CNV	Gain		1													Gain
Grm3	oncogene	CNV	Gain		1																Gain
Hnrnpa2b1	oncogene, fusion	CNV	Gain		1																				Gain
Kras	oncogene	CNV	Gain		1																				Gain
Mtcp1	oncogene, fusion	CNV	Gain		1	1																			Gain			Gain
Setbp1	oncogene, fusion	CNV	Gain		1																				Gain
Map3k1	oncogene, TSG	CNV	Gain or Loss			2																						Gain					Loss (1copy)
Il6st	oncogene	CNV	Gain			1																						Gain
Sf3b1	oncogene	CNV	Gain			2																						Gain						Gain
Cxcr4	oncogene	CNV	Gain			1																						Gain
Akt3	oncogene	CNV	Gain			1																						Gain
Ntrk2	oncogene, fusion	CNV	Gain			1																						Gain
Dek	oncogene, fusion	CNV	Gain			1																						Gain
Irf4	oncogene, TSG, fusion	CNV	Gain			1																						Gain
Trim27	oncogene, fusion	CNV	Gain			1																						Gain
Zeb1	oncogene	CNV	Gain			1																						Gain
Gata3	oncogene, TSG	CNV	Gain			1																						Gain
Mllt10	oncogene, fusion	CNV	Gain			1																						Gain
Btk	oncogene, TSG	CNV	Gain			1																						Gain
Crtc1	oncogene, fusion	CNV	Gain			1																											Gain
Aff3	oncogene, fusion	CNV	Gain			1																												Gain
Cd28	oncogene	CNV	Gain			1																												Gain
Nfatc2	oncogene, fusion	CNV	Gain				1																																			Gain
Sall4	oncogene	CNV	Gain				1																																			Gain
Ctnna2	oncogene	CNV	Gain				1																																				Gain
Arhgap5	oncogene	CNV	Gain				1																																						Gain
Nkx2-1	oncogene, TSG	CNV	Gain or Loss			1	1																										Loss (1copy)												Gain
Foxa1	oncogene	CNV	Gain				1																																						Gain
Cdkn1a	oncogene, TSG	CNV	Loss	1							Loss (1copy)
Fance	TSG	CNV	Loss	1							Loss (1copy)
Fancg	TSG	CNV	Loss	1			1									Loss (1copy)																										Loss (1copy)
Mutyh	TSG	CNV	Loss	1												Loss (1copy)
Wt1	oncogene, TSG, fusion	CNV	Loss		1																	Loss (1copy)
Fh	TSG	CNV	Loss		1																				Loss (1copy)
Cbfb	TSG, fusion	CNV	Loss			1																					Loss (1copy)
Ptpn6	TSG	CNV	Loss			1																						Loss (1copy)
Arhgef10l	TSG	CNV	Loss			2																						Loss (1copy)					Loss (1copy)
Sdhb	TSG	CNV	Loss			2																						Loss (1copy)					Loss (1copy)
Spen	TSG	CNV	Loss			2																						Loss (1copy)					Loss (1copy)
Tbx3	oncogene, TSG	CNV	Loss			1																								Loss (1copy)
Fat4	TSG	CNV	Loss			1																											Loss (1copy)
Foxo1	oncogene, TSG, fusion	CNV	Loss			1																											Loss (1copy)
Tpm3	TSG, fusion	CNV	Loss			1																											Loss (1copy)
Arid1a	TSG, fusion	CNV	Loss			1																											Loss (1copy)
Id3	TSG	CNV	Loss			1																											Loss (1copy)
Casp9	TSG	CNV	Loss			1																											Loss (1copy)
Prdm2	TSG	CNV	Loss			1																											Loss (1copy)
Camta1	TSG, fusion	CNV	Loss			1																											Loss (1copy)
Rpl22	TSG, fusion	CNV	Loss			1																											Loss (1copy)
Baz1a	TSG	CNV	Loss			1																											Loss (1copy)
Max	TSG	CNV	Loss			1	1																										Loss (1copy)												Loss (1copy)
Rad51b	TSG, fusion	CNV	Loss			1	1																										Loss (1copy)												Loss (1copy)
Rb1	TSG	CNV	Loss				1																																Loss (1copy)
Gpc5	TSG	CNV	Loss				1																																Loss (1copy)
Sox21	TSG	CNV	Loss				1																																Loss (1copy)
Ctcf	TSG	CNV	Loss				1																																Loss (1copy)
Cdh1	TSG	CNV	Loss				1																																Loss (1copy)
Zfhx3	TSG	CNV	Loss				1																																Loss (1copy)
Rfwd3	TSG	CNV	Loss				1																																Loss (1copy)
Cbfa2t3	TSG, fusion	CNV	Loss				1																																Loss (1copy)
Fanca	TSG	CNV	Loss				1																																Loss (1copy)
Dicer1	TSG	CNV	Loss				1																																						Loss (1copy)
Bcl11b	oncogene, TSG, fusion	CNV	Loss				1																																						Loss (1copy)
Cdkn2a	TSG	CNV	Loss		1													Loss (2copy)
Pten	TSG	CNV	Loss				1																												Loss (2copy)
Fas	TSG	CNV	Loss				1																												Loss (2copy)
Total number (SNVs and InDels in cancer-driver genes)								1	0	2	2	1	1	0	1	2	0	2	1	0	2	2	0	1	0	0	1	1	1	0	1	1	1	1	1	0	0	0	0	0	0	0	0	0	1
Total number (CNVs in cancer-driver genes)								0	0	0	2	0	0	1	1	2	0	2	0	0	1	1	0	0	5	0	1	18	0	1	0	0	18	3	2	0	0	0	9	0	0	3	1	0	7
Total number (SNVs, InDels and CNVs in cancer-driver genes)								1	0	2	4	1	1	1	2	4	0	4	1	0	3	3	0	1	5	0	2	19	1	1	1	1	19	4	3	0	0	0	9	0	0	3	1	0	8
aCited from Cancer Gene Census (ver.100) released by COSMIC. TSG, tumor suppressor gene.
bThe percentages represent mutation frequency.
